# Supplementary material for: Higher Neighborhood Population Density Is Associated with Lower Potassium Intake in the Hispanic Community Health Study/Study of Latinos (HCHS/SOL)
Source: Int J Environ Res Public Health. 2021 Oct 13;18(20):10716. doi: 10.3390/ijerph182010716 (PMC8535329; doi:10.3390/ijerph182010716)
Supplement: Supplementary file 1 [file ijerph-18-10716-s001.zip]

Archive with 1 entries (1 files):
- ijerph-1376270-supplementary.pdf
